# Supplementary material for: Interspecies microbiome transplantation recapitulates microbial acquisition in mosquitoes
Source: Microbiome. 2022 Apr 11;10:58. doi: 10.1186/s40168-022-01256-5 (PMC8996512; doi:10.1186/s40168-022-01256-5)
Supplement: Supplementary file 3 — Additional file 2: Supplementary Table 2. Taxonomic assignments and prevalence of each ASV in each sample, along with whether a particular ASV was considered ‘rare’ or ‘common’ among individuals of a particular donor species. [file 40168_2022_1256_MOESM2_ESM.xlsx]

## Sheet: table-with-taxonomy
				SampleID	197	205	213	228	236	244	252	260	268	276	284	196	204	212	220	259	267	275	283	85	86	87	88	93	94	95	195	203	211	219	227	235	243	251	234	242	250	258	266	274	282	194	202	210	218
				DonorSpecies	aegypti	aegypti	aegypti	aegypti	aegypti	aegypti	aegypti	aegypti	aegypti	aegypti	aegypti	aegypti	aegypti	aegypti	aegypti	aegypti	aegypti	aegypti	aegypti	aegypti	aegypti	aegypti	aegypti	aegypti	aegypti	aegypti	aegypti	aegypti	aegypti	aegypti	aegypti	aegypti	aegypti	aegypti	aegypti	aegypti	aegypti	aegypti	aegypti	aegypti	aegypti	aegypti	aegypti	aegypti	aegypti
				PoolSize	eighty	eighty	eighty	eighty	eighty	eighty	eighty	eighty	eighty	eighty	eighty	forty	forty	forty	forty	forty	forty	forty	forty	ten	ten	ten	ten	ten	ten	ten	twenty	twenty	twenty	twenty	twenty	twenty	twenty	twenty	eighty	eighty	eighty	eighty	eighty	eighty	eighty	forty	forty	forty	forty
				Source	adultsix	adultsix	adultsix	adultsix	adultsix	adultsix	adultsix	adultsix	adultsix	adultsix	adultsix	adultsix	adultsix	adultsix	adultsix	adultsix	adultsix	adultsix	adultsix	adultsix	adultsix	adultsix	adultsix	adultsix	adultsix	adultsix	adultsix	adultsix	adultsix	adultsix	adultsix	adultsix	adultsix	adultsix	adultthree	adultthree	adultthree	adultthree	adultthree	adultthree	adultthree	adultthree	adultthree	adultthree	adultthree
ASV-ID	taxonomy	donor-prevalence-aegypti	donor-prevalence-culex
74ff237e04d6f616b1c5603a907dbc71	k__Bacteria; p__Proteobacteria; c__Alphaproteobacteria; o__Sphingomonadales; f__Sphingomonadaceae; g__Sphingomonas; s__	rare	rare		0	0	0	0	0	0	0	0	0	0	0	0	0	0	0	0	0	0	0	0	0	0	0	0	0	0	0	0	0	0	0	0	0	0	0	0	0	0	0	0	0	0	0	0	0
33c4cb406bf1ae0268ed7b285b40e727	k__Bacteria; p__Bacteroidetes; c__Flavobacteriia; o__Flavobacteriales; f__[Weeksellaceae]; g__Elizabethkingia; s__meningoseptica	rare	rare		0	0	0	0	0	0	0	0	0	0	0	0	0	0	0	0	0	0	0	0	0	0	0	0	0	0	0	0	0	0	0	0	0	0	0	0	0	0	0	0	0	0	0	0	0
b05b05a71fcc1e784113e436e2949434	k__Bacteria; p__TM7; c__TM7-3; o__; f__; g__; s__	rare	rare		0	0	0	0	0	0	0	0	0	0	0	0	0	0	0	0	0	0	0	0	0	0	0	0	0	0	0	28	3	0	0	0	0	0	0	0	0	0	0	0	0	0	0	0	0
983fb2780327c57bc1647095b5defef3	k__Bacteria; p__Proteobacteria; c__Alphaproteobacteria; o__Rhodospirillales; f__Acetobacteraceae; g__Swaminathania; s__	common	rare		0	0	0	0	0	0	0	0	0	0	0	0	0	0	0	0	0	0	0	0	0	0	0	0	0	0	0	0	0	0	0	0	0	0	0	0	0	0	0	0	0	0	0	0	0
1aeaa600bcfda7aaf2051cfab735da38	k__Bacteria; p__Firmicutes; c__Bacilli; o__Bacillales; f__Bacillaceae; g__Anaerobacillus; s__	rare	rare		0	0	0	0	0	0	0	0	0	0	40	0	0	0	0	153	55	0	0	50	0	0	0	84	0	0	0	0	38	0	0	0	0	0	0	0	0	0	0	0	0	0	0	0	0
0969e4156cdd6e97f86a6a9bceb62947	k__Bacteria; p__Verrucomicrobia; c__Verrucomicrobiae; o__Verrucomicrobiales; f__Verrucomicrobiaceae; g__Luteolibacter; s__	common	rare		0	0	0	0	0	0	0	0	0	0	0	0	0	0	0	0	0	0	0	0	0	0	0	0	0	0	0	0	0	0	0	0	0	0	0	0	0	0	0	0	0	0	0	0	0
dac528787223ee1beae3eabc6555cd99	k__Bacteria; p__Firmicutes; c__Bacilli; o__Bacillales; f__Bacillaceae; g__Anaerobacillus; s__	rare	common		45	36	0	0	0	0	0	10	20	70	67	14	22	244	18	152	200	25	0	220	35	51	0	204	27	29	0	0	19	22	31	46	0	0	23	31	14	22	35	29	88	0	23	40	174
0230ce8d2189e04cf18f2b2a22e8b256	k__Bacteria; p__Bacteroidetes; c__Sphingobacteriia; o__Sphingobacteriales; f__Sphingobacteriaceae; g__Pedobacter; s__	rare	rare		0	0	0	0	0	0	0	0	0	0	0	5	14	0	81	0	0	47	423	0	0	0	0	31	6	0	0	0	0	0	0	0	0	0	0	0	0	0	0	0	0	0	0	158	0
8e022411e933bc5c86e40b06f7bd5afe	k__Bacteria; p__Proteobacteria; c__Betaproteobacteria; o__Burkholderiales; f__Comamonadaceae; g__Acidovorax; s__	rare	rare		138	64	197	27	29	41	31	0	110	15	56	139	39	19	15	59	222	202	64	24	112	22	0	25	134	81	0	20	17	54	72	49	0	0	145	330	90	341	604	802	122	228	921	84	766
72697c9310b304a52bd01acca622f0a4	k__Bacteria; p__Proteobacteria; c__Gammaproteobacteria; o__Xanthomonadales; f__Xanthomonadaceae; g__Stenotrophomonas; s__geniculata	rare	rare		0	0	0	0	0	0	0	0	0	0	0	0	0	0	0	0	0	0	0	0	0	0	0	0	0	0	0	0	0	0	0	0	0	0	0	0	0	0	0	0	0	0	0	0	0
8774c5abe3ea406f497da480bfef63c4	k__Bacteria; p__Proteobacteria; c__Gammaproteobacteria; o__Pseudomonadales; f__Moraxellaceae; g__Acinetobacter; s__rhizosphaerae	rare	rare		0	0	0	0	0	0	0	0	0	0	0	0	0	0	0	0	0	0	0	0	0	0	0	0	0	0	284	340	0	0	0	0	457	0	0	0	0	0	0	0	0	0	0	0	0
5543c300c0cc241c74d75105ab9dbd76	k__Bacteria; p__Proteobacteria; c__Gammaproteobacteria; o__Pseudomonadales; f__Pseudomonadaceae; g__Pseudomonas; s__	rare	rare		0	0	0	0	0	0	0	0	0	0	0	0	0	0	0	0	0	0	0	0	0	0	0	0	0	0	0	264	0	0	0	0	0	0	0	0	0	0	0	0	0	0	0	0	0
74c005a6d396dc9de79f1325be84893d	k__Bacteria; p__Actinobacteria; c__Actinobacteria; o__Actinomycetales; f__Nocardioidaceae; g__Pimelobacter; s__	rare	rare		86	0	17	91	0	3	27	23	53	0	0	0	0	0	25	0	0	0	58	27	24	36	6	89	74	27	282	153	29	25	5	28	17	3	0	0	0	0	0	0	0	7	23	169	79
9c34375725a6053f89405e8784f545fb	k__Bacteria; p__Proteobacteria; c__Gammaproteobacteria; o__Enterobacteriales; f__Enterobacteriaceae; g__Rahnella; s__aquatilis	rare	rare		0	0	0	0	0	0	0	0	0	0	0	0	0	0	0	0	0	0	0	0	0	0	0	0	0	0	0	0	0	0	0	0	0	0	0	0	0	0	0	0	0	0	0	0	0
2eb92cfd7c3c9dd156f4e50485b56b02	k__Bacteria; p__Actinobacteria; c__Actinobacteria; o__Actinomycetales; f__Microbacteriaceae; g__Microbacterium	rare	rare		0	0	0	0	0	0	0	0	0	0	0	0	0	0	0	0	0	0	0	0	0	0	0	0	0	0	0	0	0	0	0	0	0	0	0	0	0	0	0	0	0	0	0	0	0
9bac986ba26eeff2cbcc46dc666fcb97	k__Bacteria; p__Proteobacteria; c__Gammaproteobacteria; o__Enterobacteriales; f__Enterobacteriaceae; g__Enterobacter; s__asburiae	rare	rare		0	0	0	0	0	0	0	0	0	0	0	0	0	0	0	0	0	0	0	0	0	0	0	0	0	0	0	0	0	0	0	0	0	0	0	0	0	0	0	0	0	0	0	0	0
6ae8a9a21a9370b7103fd08e77c8e90e	k__Bacteria; p__Proteobacteria; c__Gammaproteobacteria; o__Pseudomonadales; f__Pseudomonadaceae; g__Pseudomonas; s__	rare	rare		0	0	0	0	0	0	0	4	0	0	14	0	0	0	0	61	0	0	0	32	0	0	0	0	0	8	0	0	0	0	0	0	0	0	20	0	0	0	20	67	0	0	0	0	33
aba1e29ea3007eb6c1290927cf5632b6	k__Bacteria; p__Proteobacteria; c__Gammaproteobacteria; o__Enterobacteriales; f__Enterobacteriaceae; g__Rahnella; s__aquatilis	rare	rare		0	0	0	0	0	0	0	0	0	0	0	0	0	0	0	0	0	0	0	0	0	0	0	0	0	0	0	0	0	0	0	0	0	0	0	0	0	0	0	0	0	0	0	0	0
ac3956926467d65b7dd8bd691d1b19db	k__Bacteria; p__Bacteroidetes; c__Flavobacteriia; o__Flavobacteriales; f__Flavobacteriaceae; g__Flavobacterium; s__	rare	rare		207	35	61	536	32	92	54	13	78	2	20	0	9	0	51	0	0	9	237	0	0	0	0	0	0	0	96	337	0	0	7	0	0	0	4	48	0	0	0	0	0	0	0	54	0
97a7358181d2e0cc5bb4e074859ac41a	k__Bacteria; p__Proteobacteria; c__Gammaproteobacteria; o__Pseudomonadales; f__Pseudomonadaceae; g__Pseudomonas; s__	rare	rare		94	54	39	142	46	98	34	0	48	0	22	0	0	0	0	0	0	0	0	0	0	0	0	0	0	0	1074	5604	429	389	406	435	54	35	0	0	0	0	0	0	0	0	0	0	0
61ac8279a737323cb305cfd006dd6738	k__Bacteria; p__Proteobacteria; c__Gammaproteobacteria; o__Pseudomonadales; f__Pseudomonadaceae; g__Pseudomonas	rare	rare		0	0	0	0	0	0	0	0	0	0	0	0	0	0	0	0	0	0	0	0	0	0	0	0	0	0	0	0	0	0	0	0	0	0	0	0	0	0	0	0	0	0	0	0	0
4e24fbff29edb70aabc9aa7e0f023d6a	k__Bacteria; p__Proteobacteria; c__Gammaproteobacteria; o__Xanthomonadales; f__Xanthomonadaceae; g__Stenotrophomonas; s__geniculata	rare	rare		0	0	0	0	0	0	0	0	0	0	0	0	0	0	0	0	0	0	0	0	0	0	0	0	0	0	0	0	0	0	0	0	0	0	0	0	0	0	0	0	0	0	0	0	0
56c316584244607fac8c79e6986e8f52	k__Bacteria; p__Proteobacteria; c__Betaproteobacteria; o__Burkholderiales; f__Comamonadaceae; g__Delftia; s__	rare	common		37	36	15	13	34	32	0	6	0	28	147	0	26	116	0	62	288	29	0	118	34	20	0	78	47	58	0	7	28	7	41	65	34	0	23	8	9	31	20	34	140	12	54	0	113
af8409af6c5d028a7163de6f50cb765d	k__Bacteria; p__Actinobacteria; c__Actinobacteria; o__Actinomycetales; f__Microbacteriaceae; g__Microbacterium	rare	rare		0	0	0	0	0	0	0	0	0	0	0	0	0	0	0	0	0	0	0	0	0	0	0	0	0	0	0	0	0	0	0	0	0	0	0	0	0	0	0	0	0	0	0	0	0
65e6cbd5fbefa22ba9956d6ca6e63855	k__Bacteria; p__Bacteroidetes; c__Flavobacteriia; o__Flavobacteriales; f__Flavobacteriaceae; g__Flavobacterium; s__succinicans	rare	rare		0	0	0	0	0	0	0	0	0	0	0	0	0	0	0	0	0	0	0	0	0	0	0	0	0	0	0	0	0	0	0	0	0	0	0	0	0	0	0	0	0	0	0	0	0
a66b35eabdff430d06aa051325d375a5	k__Bacteria; p__Firmicutes; c__Bacilli; o__Bacillales; f__Staphylococcaceae; g__Staphylococcus	rare	rare		15	0	0	0	0	11	0	0	0	0	17	17	13	0	0	0	0	0	0	76	0	3	0	0	0	0	0	0	0	3	0	0	0	0	0	0	0	3	19	21	0	5	0	0	82
efed01da0bff209e5baacacaa94bd923	k__Bacteria; p__Actinobacteria; c__Actinobacteria; o__Actinomycetales; f__Microbacteriaceae; g__Leucobacter; s__	rare	rare		0	0	0	0	0	0	0	0	0	0	0	0	0	0	0	0	0	0	0	0	0	0	0	0	0	0	0	0	0	0	0	0	0	0	0	0	0	0	0	0	0	0	0	0	0
cc7fa4bafb83ec68338e3a84375d54f3	k__Bacteria; p__Bacteroidetes; c__Flavobacteriia; o__Flavobacteriales; f__[Weeksellaceae]; g__Elizabethkingia; s__meningoseptica	rare	rare		70	0	520	79	0	0	489	44	58	0	0	0	0	0	67	0	0	0	400	142	0	0	0	0	0	0	150	404	417	0	44	64	76	0	0	0	0	0	0	232	225	0	0	0	0
b822afb0b2a91b5b97ba585c53b5e172	k__Bacteria; p__Firmicutes; c__Bacilli; o__Bacillales; f__Bacillaceae	rare	rare		8	0	0	5	7	0	0	6	12	0	53	0	0	99	3	30	37	9	0	38	0	0	0	0	18	0	0	0	0	0	9	6	0	0	8	0	3	0	15	0	50	0	0	0	60
c3f8904bfe89853e2115554ba51c6ecd	k__Bacteria; p__Proteobacteria; c__Gammaproteobacteria; o__Xanthomonadales; f__Xanthomonadaceae; g__Stenotrophomonas; s__geniculata	rare	rare		0	0	0	0	0	0	0	0	0	0	0	0	0	0	0	0	0	0	3	0	0	0	0	0	0	0	0	0	0	0	0	0	0	0	8	11	0	0	0	4	0	0	19	0	0
55d8ece1fd055e8716b50ee475816ca5	k__Bacteria; p__Proteobacteria; c__Alphaproteobacteria; o__Rickettsiales; f__Rickettsiaceae; g__Wolbachia; s__	rare	common		0	0	0	0	0	0	0	0	0	0	0	0	0	0	0	0	0	0	0	0	0	0	0	0	0	0	0	0	0	0	0	0	0	0	0	0	0	0	0	0	0	0	0	0	0
86540dfb5ac7d50bea8f99816c067f66	k__Bacteria; p__Proteobacteria; c__Gammaproteobacteria; o__Xanthomonadales; f__Sinobacteraceae; g__Solimonas; s__soli	rare	rare		0	0	0	0	0	0	0	0	0	0	0	25	54	31	92	38	128	32	567	8	375	311	29	106	1645	41	0	180	14	0	0	3	6	0	0	0	0	0	0	0	0	4	0	386	66
6bcee81dbd24fcaecdf7c9b75e291e20	k__Bacteria; p__Proteobacteria; c__Gammaproteobacteria; o__Enterobacteriales; f__Enterobacteriaceae; g__Cedecea; s__neteri	rare	rare		22	0	0	12	0	0	0	0	0	0	0	0	0	0	0	0	0	0	0	0	0	2622	0	124	366	16	0	15	0	65	8	0	0	8654	0	0	0	0	0	0	32	923	26	1493	0
a8c96acf07f5f029f264ad2dc0a4ae3b	k__Bacteria; p__Proteobacteria; c__Alphaproteobacteria; o__Rhizobiales	rare	rare		0	0	0	0	0	0	0	0	0	0	0	0	0	0	0	0	0	0	0	0	76	65	6	192	159	0	0	284	23	0	4	16	24	0	0	0	0	0	0	0	0	0	0	0	0
5ec8fd53beb07954f96d008c9a71f6e5	k__Bacteria; p__Proteobacteria; c__Alphaproteobacteria; o__Rhodospirillales; f__Acetobacteraceae; g__Rhodovarius; s__lipocyclicus	rare	rare		0	0	0	0	0	0	0	0	0	0	0	0	0	0	9	0	0	2	50	0	0	0	0	0	0	0	0	481	46	17	8	27	7	0	0	0	0	0	0	0	0	0	0	0	0
c9f2841332ee71c2dd64fcea1d770b51	k__Bacteria; p__Actinobacteria; c__Actinobacteria; o__Actinomycetales; f__Microbacteriaceae; g__Microbacterium	rare	rare		0	0	0	0	0	0	0	0	0	0	0	0	0	0	0	0	0	0	0	0	0	0	0	0	0	0	0	0	0	0	0	0	0	0	0	0	0	0	0	0	0	0	0	0	0
315bf62bb5f86771ecfa7b0dbbfdb531	k__Bacteria; p__Proteobacteria; c__Gammaproteobacteria; o__Pseudomonadales; f__Moraxellaceae; g__Enhydrobacter; s__	common	common		17	24	0	9	16	24	15	3	2	0	274	0	18	4	5	430	67	19	8	31	21	7	0	89	40	44	0	0	9	5	7	0	15	0	38	17	4	66	140	45	129	10	11	13	695
657f29007bb58f25ba6362ca9183eac1	k__Bacteria; p__Firmicutes; c__Bacilli; o__Bacillales; f__Bacillaceae; g__Anaerobacillus; s__	rare	rare		0	26	0	0	0	0	6	0	0	40	52	0	0	42	0	0	54	0	0	64	0	0	0	23	0	40	0	0	46	0	0	31	24	3	0	21	0	0	0	0	82	0	16	0	3
05e28fc38550e996e31f07a461ddbe31	k__Bacteria; p__Proteobacteria; c__Gammaproteobacteria; o__Xanthomonadales; f__Xanthomonadaceae; g__Stenotrophomonas; s__	rare	rare		0	0	0	0	0	0	0	0	0	0	0	0	0	0	0	0	0	0	0	0	141	0	0	63	302	0	0	0	0	0	0	0	0	0	0	0	0	0	0	0	0	0	0	0	0
01608f04b450c8b7c214765e0e36dc7f	k__Bacteria; p__Proteobacteria; c__Gammaproteobacteria; o__Enterobacteriales; f__Enterobacteriaceae; g__Serratia; s__marcescens	common	common		8891	10060	8175	3673	5038	8514	2032	208	7754	7267	5143	6604	6667	1296	3424	8092	16447	9620	3656	1171	6480	9616	213	1441	7796	16645	1254	2697	2830	7393	9996	8300	2643	299	12876	12623	13541	11761	19170	11488	9724	2830	15092	1490	10100
c568222c1a418d06a061264c02b3c801	k__Bacteria; p__Proteobacteria; c__Alphaproteobacteria; o__Rhizobiales; f__Rhizobiaceae; g__Agrobacterium; s__	rare	rare		0	0	0	0	0	0	0	0	0	0	0	0	14	0	0	0	0	11	34	0	29	0	32	38	78	0	1739	424	157	132	116	410	37	98	0	0	0	0	0	0	0	100	39	1049	52
1a8488e07b8663afec5b32a3365840cd	k__Bacteria; p__Proteobacteria; c__Alphaproteobacteria; o__Rickettsiales; f__Rickettsiaceae; g__Wolbachia; s__	rare	common		0	0	0	0	0	0	0	0	0	0	0	0	0	0	0	0	0	0	0	0	0	0	0	0	0	0	0	0	0	0	0	0	0	0	0	0	0	0	0	0	0	0	0	0	0
822dd42e3105512d62dd76ecda2ac6b5	k__Bacteria; p__Proteobacteria; c__Gammaproteobacteria; o__Pseudomonadales; f__Moraxellaceae; g__Perlucidibaca; s__	rare	rare		68	99	15	450	181	37	12	4	44	24	343	4	8	0	10	3	53	21	75	0	0	0	0	0	0	7	0	0	0	2	0	0	0	0	21	638	5	41	15	74	0	0	11	125	0
b768510c7d01fb98aa7a96fbe033bfb2	k__Bacteria; p__Actinobacteria; c__Actinobacteria; o__Actinomycetales; f__Micrococcaceae; g__Micrococcus; s__	rare	rare		0	0	0	0	0	0	0	0	0	0	0	0	0	0	0	39	47	0	0	0	4	0	0	0	0	13	0	0	0	0	0	0	0	0	0	0	0	35	0	0	0	0	0	0	38
4a93e7e8d066bbbd92dcf3dd64d8c1e1	k__Bacteria; p__Proteobacteria; c__Gammaproteobacteria; o__Enterobacteriales; f__Enterobacteriaceae	rare	rare		0	0	0	0	0	0	0	0	0	0	0	0	0	0	0	0	0	0	0	0	0	31	8	0	0	44	0	0	0	0	0	0	0	0	0	0	0	0	0	0	0	0	0	0	0
ccfc9dc279f94345338fe321bd672ecf	k__Bacteria; p__Proteobacteria; c__Gammaproteobacteria; o__Enterobacteriales; f__Enterobacteriaceae; g__Trabulsiella; s__	rare	rare		0	0	0	37	0	0	0	0	0	0	0	0	0	0	0	0	0	0	0	0	0	0	0	0	0	0	0	0	0	0	0	0	0	0	0	0	0	0	0	0	0	0	0	0	0
c5d80ed97797f8f2f9e0caadecb22469	k__Bacteria; p__Firmicutes; c__Bacilli; o__Bacillales; f__Planococcaceae; g__Lysinibacillus; s__boronitolerans	rare	rare		0	0	0	0	0	10	0	0	0	0	0	0	6	0	0	0	104	0	0	0	0	0	3	67	0	0	0	0	0	36	0	0	0	0	0	7	0	0	0	0	30	0	0	0	0
81b0feda7ea680608d37164a4b7da33d	k__Bacteria; p__Proteobacteria; c__Gammaproteobacteria; o__Enterobacteriales; f__Enterobacteriaceae; g__Rahnella; s__aquatilis	rare	rare		0	0	0	0	0	0	0	0	0	0	0	0	0	0	0	0	0	0	0	0	0	0	0	0	0	0	0	0	0	0	0	0	0	0	0	0	0	0	0	0	0	0	0	0	0
9ccabe5fdae507b9c31f4c90176e03f0	k__Bacteria; p__Proteobacteria; c__Alphaproteobacteria; o__Rhizobiales; f__Bradyrhizobiaceae; g__Bradyrhizobium	rare	rare		0	15	38	0	10	0	0	0	0	0	13	0	0	0	0	25	52	0	8	22	0	0	0	87	57	8	0	0	9	0	9	65	7	5	0	0	0	0	0	0	0	0	0	0	0
7a34478d48676ceb17413c35db0a34a5	k__Bacteria; p__Firmicutes; c__Bacilli; o__Bacillales; f__Bacillaceae	rare	rare		0	0	6	0	0	0	0	8	10	18	12	33	12	10	0	29	53	8	0	96	12	8	0	19	17	0	0	6	0	7	15	59	0	0	0	16	0	12	0	0	0	0	10	0	90
023c94e184aecb5afcd661947bc10b3e	k__Bacteria; p__Proteobacteria; c__Gammaproteobacteria; o__Enterobacteriales; f__Enterobacteriaceae	rare	rare		0	0	0	0	0	0	0	0	0	0	0	0	0	0	0	0	0	0	0	0	0	0	0	0	0	0	0	39	0	0	0	0	0	0	0	0	0	0	0	0	0	0	0	70	0
feb2b5799961352d8f584c6c77f83577	k__Bacteria; p__Proteobacteria; c__Gammaproteobacteria; o__Enterobacteriales; f__Enterobacteriaceae	rare	rare		0	0	0	0	0	0	0	0	0	0	0	0	0	0	0	0	0	0	0	0	0	0	0	0	0	0	0	0	0	0	0	0	0	0	0	0	0	0	0	0	0	0	0	42	0
df6583c6a4d2aba3293af00a9675f49a	k__Bacteria; p__Verrucomicrobia; c__Verrucomicrobiae; o__Verrucomicrobiales; f__Verrucomicrobiaceae; g__Luteolibacter; s__	common	rare		0	0	0	0	0	0	0	0	0	0	0	0	0	0	0	0	0	0	0	0	0	0	0	0	0	0	0	0	0	0	0	0	0	0	0	0	0	0	0	0	0	0	0	0	0
9b1d593e3bcd96b4fe96f6b0b0d85e75	k__Bacteria; p__Proteobacteria; c__Gammaproteobacteria; o__Enterobacteriales; f__Enterobacteriaceae	rare	rare		0	0	0	77	0	0	0	0	0	0	0	0	0	0	0	0	0	0	0	0	0	0	0	0	0	0	0	0	0	0	0	0	0	0	0	0	0	0	0	0	0	0	0	0	0
1f3526b0d57fe7c3e8bfd145271b2546	k__Bacteria; p__Proteobacteria; c__Gammaproteobacteria; o__Enterobacteriales; f__Enterobacteriaceae	rare	rare		0	0	0	0	0	0	0	0	0	0	0	0	0	0	0	0	0	0	0	0	0	0	0	0	0	0	0	0	0	0	0	0	0	0	0	0	0	0	0	0	0	0	0	0	0
a499937ceb2898a22769e22c52a1fe6e	k__Bacteria; p__Proteobacteria; c__Alphaproteobacteria; o__Rhodospirillales; f__Acetobacteraceae; g__Swaminathania; s__	rare	common		0	0	0	0	0	0	0	0	0	0	0	0	0	0	0	0	0	0	0	0	0	0	0	0	0	0	0	0	0	0	0	0	0	0	0	0	0	0	0	0	0	0	0	0	0
5c068b1cb51b2e65a3d0d5dac1268506	k__Bacteria; p__Actinobacteria; c__Actinobacteria; o__Actinomycetales; f__Microbacteriaceae; g__; s__	rare	rare		0	0	0	0	0	0	0	0	0	0	0	0	0	0	0	0	0	0	0	0	0	0	0	0	0	0	0	0	0	0	0	0	0	0	0	0	0	0	0	0	0	0	0	0	0
af37bc03c4842489e86ac0334086f001	k__Bacteria; p__Proteobacteria; c__Alphaproteobacteria; o__Rhizobiales; f__; g__; s__	rare	rare		0	0	0	0	0	0	0	0	0	0	0	9	0	20	165	0	6	0	154	0	0	0	0	0	0	0	0	0	0	0	0	0	0	0	0	0	0	0	0	0	0	18	43	435	115
6239a75ce375bea50d1ea0fb3e443152	k__Bacteria; p__Firmicutes; c__Bacilli; o__Bacillales; f__Bacillaceae; g__Anaerobacillus; s__	rare	common		19	15	20	16	22	22	0	0	19	0	35	27	0	110	15	38	38	15	19	152	38	10	0	90	9	0	0	0	0	10	14	0	27	0	28	8	23	21	23	22	20	7	0	0	6
bae1ceeffb43d5635b3e1c99b305f660	k__Bacteria; p__Proteobacteria; c__Alphaproteobacteria; o__Rhodospirillales; f__Acetobacteraceae; g__Swaminathania; s__	rare	common		0	0	0	0	0	0	0	0	0	0	0	0	0	0	0	0	0	0	0	0	0	0	0	0	0	0	0	0	0	0	0	0	0	0	0	0	0	0	0	0	0	0	0	0	0
b5e9972a6ad03c0b20feea465843f67e	k__Bacteria; p__Proteobacteria; c__Gammaproteobacteria; o__Enterobacteriales; f__Enterobacteriaceae	rare	common		106	30	59	43	17	26	11	0	15	26	45	25	14	0	0	21	27	11	4	0	0	0	0	0	0	125	0	10	0	37	18	8	0	0	0	0	0	0	0	0	0	0	0	0	0
72091dc195b602f8f45f9b3d2c3a3aa3	k__Bacteria; p__Proteobacteria; c__Gammaproteobacteria; o__Enterobacteriales; f__Enterobacteriaceae; g__Enterobacter	rare	rare		0	0	0	0	0	0	0	0	0	0	0	0	0	0	0	0	0	0	0	0	0	0	0	0	0	0	0	0	0	0	0	0	0	0	0	0	0	0	0	0	0	0	0	0	0
2eaeaf965a43c189dd6e2b1d48657f93	k__Bacteria; p__Actinobacteria; c__Actinobacteria; o__Actinomycetales; f__Corynebacteriaceae; g__Corynebacterium; s__	rare	rare		0	0	0	2	0	0	0	0	0	11	0	0	0	0	0	0	0	0	0	0	0	0	0	0	0	0	0	0	0	0	0	0	0	0	0	0	0	4	0	0	0	0	0	0	123
12712804b85962b644fcde5e842797d0	k__Bacteria; p__Firmicutes; c__Bacilli; o__Bacillales; f__Bacillaceae; g__Anaerobacillus; s__	rare	rare		0	31	0	0	0	0	0	0	0	72	91	50	0	51	0	161	220	30	0	47	0	0	0	61	63	0	12	0	0	0	0	68	0	0	0	35	0	0	51	0	0	0	0	0	120
1d85e661ab7c4fe461aa52a31369f39c	k__Bacteria; p__Firmicutes; c__Bacilli; o__Bacillales; f__Bacillaceae	common	common		46	64	20	25	24	18	10	26	26	103	273	45	46	145	16	275	246	57	13	246	39	42	11	222	30	21	0	12	0	51	34	109	38	4	36	22	24	24	87	43	169	10	25	0	339
63e134368073c55a885a47ab4c1a572d	k__Bacteria; p__Proteobacteria; c__Gammaproteobacteria; o__Enterobacteriales; f__Enterobacteriaceae	common	rare		31	0	13	9	0	14	0	0	17	0	0	7	6	0	0	0	0	0	17	0	33	4886	0	37	597	0	0	34	8	62	27	21	0	17945	21	18	23	13	0	55	0	2185	40	3126	155
963ca5e5cb230df9457f9741bd70288c	k__Bacteria; p__Proteobacteria; c__Gammaproteobacteria; o__Enterobacteriales; f__Enterobacteriaceae; g__Serratia; s__marcescens	common	common		6474	8084	6033	2711	4160	6120	1548	117	5755	4586	3640	5018	4652	1003	2368	5851	12033	7538	2779	892	4770	7642	135	1280	6030	11586	1028	1887	2051	5599	7304	5967	1882	211	9001	9126	10022	8034	14956	8381	7810	2013	11587	1087	8303
1bbb3514ae66818b23d011f460f488ba	k__Bacteria; p__Proteobacteria; c__Alphaproteobacteria; o__Rhodospirillales; f__Acetobacteraceae; g__Swaminathania; s__	common	rare		0	0	0	0	23	0	47	0	0	0	0	0	0	0	0	0	0	0	0	0	0	0	0	0	0	0	0	0	0	0	0	48	57	32	75	45	55	0	0	0	0	0	0	0	0
8551da997eb9da93d5def89c6ea276a2	k__Bacteria; p__Proteobacteria; c__Gammaproteobacteria; o__Enterobacteriales; f__Enterobacteriaceae	rare	rare		0	0	0	62	0	0	0	0	0	0	0	0	0	0	0	0	0	0	0	0	0	0	0	0	0	0	0	0	0	0	0	0	0	0	0	19	0	0	0	0	0	0	0	0	0
6ae45973db543e26de4f36d7fe742511	k__Bacteria; p__Firmicutes; c__Bacilli; o__Bacillales; f__Bacillaceae; g__Bacillus	rare	rare		0	0	0	0	0	0	0	0	0	0	0	0	0	0	0	0	56	0	0	40	0	0	0	61	0	0	99	30	9	0	8	28	0	0	0	0	0	0	0	0	0	0	0	0	0
3450166885217ddafef534d5893a9830	k__Bacteria; p__Actinobacteria; c__Actinobacteria; o__Actinomycetales; f__Microbacteriaceae; g__Leucobacter; s__	rare	rare		4	0	9	30	0	0	0	0	12	0	9	0	0	0	0	0	0	0	0	0	0	0	0	0	0	0	141	116	31	23	9	0	5	30	0	7	0	340	0	9	0	0	0	0	0
74aa4476805de402658533b0cada5955	k__Bacteria; p__Proteobacteria; c__Gammaproteobacteria; o__Enterobacteriales; f__Enterobacteriaceae; g__Rahnella; s__aquatilis	rare	rare		0	0	0	0	0	0	0	0	0	0	0	0	0	0	0	0	0	0	0	0	0	0	0	0	0	0	0	0	0	0	0	0	0	0	0	0	0	0	0	0	0	0	0	0	0
2e51c150a69260119c7adee5802495af	k__Bacteria; p__Proteobacteria; c__Betaproteobacteria; o__Burkholderiales; f__Alcaligenaceae; g__Achromobacter; s__	rare	rare		0	0	0	0	0	0	0	0	0	0	0	0	0	0	17	0	0	0	40	0	0	0	0	0	0	0	0	0	0	0	0	0	0	0	0	0	0	0	0	0	0	18	0	151	0
df32fe8782a24f24ee56d230c57682ae	k__Bacteria; p__Proteobacteria; c__Gammaproteobacteria; o__Pseudomonadales; f__Pseudomonadaceae; g__Pseudomonas; s__	common	common		142	84	88	31	39	180	39	0	187	27	52	82	87	55	82	80	58	145	95	46	36	106	0	0	69	179	20	33	22	138	198	17	0	5	108	260	106	255	241	368	35	30	392	13	54
2ff58d13eb3c3de2d57db47210afdbdd	k__Bacteria; p__Proteobacteria; c__Gammaproteobacteria; o__Enterobacteriales; f__Enterobacteriaceae; g__Serratia; s__marcescens	rare	rare		0	0	0	0	0	0	0	0	0	0	0	0	0	0	0	0	0	0	0	0	0	0	0	0	0	0	0	0	0	0	0	0	0	0	0	0	0	0	57	37	0	0	0	0	0
defb1cff0f52bdeaf436cd544fd88bbb	k__Bacteria; p__Actinobacteria; c__Actinobacteria; o__Actinomycetales; f__Microbacteriaceae; g__Microbacterium	rare	rare		0	0	0	0	0	0	0	0	0	0	0	0	0	0	0	0	0	0	0	0	0	0	0	0	0	9	0	0	0	0	0	0	0	0	0	15	0	11	16	10	0	0	30	0	10
7321ef1b5959ba2c97d5501f5fd31997	k__Bacteria; p__Proteobacteria; c__Gammaproteobacteria; o__Pseudomonadales; f__Pseudomonadaceae	rare	rare		0	0	0	675	0	0	0	0	0	0	0	0	0	0	0	0	0	0	0	0	0	0	0	0	0	0	0	0	0	0	0	0	0	0	0	0	0	0	0	0	0	0	0	0	0
96337e19dc686a893b6631bb3e2cccc5	k__Bacteria; p__Proteobacteria; c__Betaproteobacteria; o__Burkholderiales; f__Comamonadaceae; g__Variovorax; s__paradoxus	rare	rare		2047	1178	486	1807	1977	463	263	29	669	1421	1136	367	234	117	468	410	1740	341	946	0	0	0	0	0	5	0	12313	2733	370	1926	867	1415	93	228	156	2381	79	437	157	168	0	107	296	2931	502
3c643f42325be598b25748cc3cef8744	k__Bacteria; p__Proteobacteria; c__Alphaproteobacteria; o__Sphingomonadales; f__Sphingomonadaceae; g__Sphingomonas; s__	rare	rare		0	0	0	0	0	0	0	0	0	0	0	0	0	0	0	0	0	0	0	0	0	0	0	0	0	0	0	0	0	0	0	0	0	0	0	0	0	0	0	0	0	0	0	0	0
b79c9d2e2e56b4d34facc80bc293e1d6	k__Bacteria; p__Bacteroidetes; c__Cytophagia; o__Cytophagales; f__Cytophagaceae; g__Siphonobacter; s__aquaeclarae	rare	rare		0	0	0	0	0	0	0	0	0	0	0	62	15	56	653	54	43	44	1702	4	0	0	0	78	0	0	0	0	0	0	0	0	0	0	0	8	0	8	0	5	0	629	34	10507	775
60956bdab5a5cca8a43ed551507b06d5	k__Bacteria; p__Proteobacteria; c__Alphaproteobacteria; o__Rhizobiales	rare	rare		14	0	0	4	6	0	0	4	2	16	40	0	0	0	0	0	0	0	0	0	0	0	0	0	0	0	0	0	0	0	0	0	0	0	0	65	2	22	0	6	0	0	0	102	82
e88dc8d2685fb7ebdb8824994ed0c219	k__Bacteria; p__Proteobacteria; c__Gammaproteobacteria; o__Enterobacteriales; f__Enterobacteriaceae; g__Gluconacetobacter; s__	rare	rare		0	5	10	0	0	10	0	0	0	0	0	0	14	0	0	0	0	0	0	0	0	10	0	0	0	19	0	0	0	10	13	0	0	0	0	35	0	6	14	25	0	0	6	4	0
c75338cd50e82db1c94c10b3f0caa82e	k__Bacteria; p__Actinobacteria; c__Actinobacteria; o__Actinomycetales; f__Microbacteriaceae; g__Leucobacter; s__	rare	rare		0	0	0	0	0	0	0	0	0	0	0	0	0	0	24	0	0	6	25	0	10	15	0	59	14	0	0	0	0	0	0	0	0	0	0	0	0	0	0	0	0	0	22	18	33
04673f6b7559f3be22d66cecba016c98	k__Bacteria; p__Proteobacteria; c__Gammaproteobacteria; o__Xanthomonadales; f__Xanthomonadaceae; g__Stenotrophomonas; s__geniculata	rare	rare		0	0	0	0	0	0	0	0	0	0	0	0	0	0	0	0	0	0	0	0	0	0	0	0	0	0	0	0	0	0	3	0	0	0	0	0	0	0	0	0	0	0	0	0	0
5c3ced5e91e459751fe9b141af2596a5	k__Bacteria; p__Proteobacteria; c__Alphaproteobacteria; o__Rhizobiales; f__Hyphomicrobiaceae; g__Devosia; s__	rare	rare		115	0	43	174	49	9	36	18	35	6	244	3	0	25	137	0	0	0	207	64	44	12	33	245	117	9	0	411	169	10	15	101	62	0	12	92	17	49	11	6	13	15	22	120	100
f000ec63f82c70fc80988e8820a2379c	k__Bacteria; p__Actinobacteria; c__Actinobacteria; o__Actinomycetales; f__Microbacteriaceae; g__Leucobacter; s__	rare	rare		0	0	0	0	0	0	0	0	0	0	0	0	0	0	0	0	0	0	0	0	0	0	0	0	0	0	0	0	0	0	0	0	0	0	0	0	0	0	0	0	0	0	0	0	0
d0553adfb7698e0617c6e9071f18c7df	k__Bacteria; p__Proteobacteria; c__Gammaproteobacteria; o__Enterobacteriales; f__Enterobacteriaceae	rare	rare		59	36	49	0	0	0	0	0	0	20	0	0	0	0	0	0	49	0	0	0	61	0	0	0	10	0	0	0	0	12	0	0	0	0	0	0	0	0	0	0	0	0	0	0	0
52d58aa358e7ff308770ac65fc45f779	k__Bacteria; p__Proteobacteria; c__Gammaproteobacteria; o__Pseudomonadales; f__Pseudomonadaceae; g__Pseudomonas	rare	common		162	111	98	0	88	216	54	0	236	85	61	80	103	0	81	41	205	137	135	0	0	94	0	84	33	99	0	0	0	164	220	136	0	0	95	349	114	381	325	575	0	62	372	25	82
7e5b5eaec5b5ea548492a7b8bb0befb6	k__Bacteria; p__Proteobacteria; c__Gammaproteobacteria; o__Enterobacteriales; f__Enterobacteriaceae	rare	rare		17	0	0	0	0	0	0	0	0	0	0	0	0	0	6	0	0	0	0	0	5	1337	0	0	204	0	3	6	10	28	14	0	0	4680	0	23	0	0	0	11	0	391	0	779	4
0be9fcc2f09faa04ca37dc93e509e30d	k__Bacteria; p__Proteobacteria; c__Alphaproteobacteria; o__Rhodospirillales; f__Acetobacteraceae; g__Swaminathania; s__	rare	common		0	0	0	0	0	15	0	0	0	0	0	0	0	0	0	0	0	0	0	0	0	0	0	0	0	0	0	0	0	0	0	0	0	14	0	0	0	0	0	0	0	0	0	0	0
f23c9a1af128ac3fda0a3080006d9da7	k__Bacteria; p__Actinobacteria; c__Actinobacteria; o__Actinomycetales; f__Microbacteriaceae; g__Leucobacter; s__	rare	rare		0	0	0	0	0	0	0	0	0	0	0	0	0	0	0	0	0	0	0	0	0	0	0	0	0	0	0	0	0	0	0	0	0	0	0	0	0	0	0	0	0	0	0	0	0
4038dbc5f7d613e08a4d55716cd47688	k__Bacteria; p__Proteobacteria; c__Gammaproteobacteria; o__Xanthomonadales; f__Xanthomonadaceae; g__Stenotrophomonas; s__	rare	rare		0	0	0	0	0	0	0	0	0	0	26	0	0	0	0	26	0	20	0	231	4413	1632	550	1996	9163	211	276	7	0	0	0	25	0	0	0	0	0	0	0	0	0	0	0	0	0
93c12d105dcce5ddd7758082cacd6422	k__Bacteria; p__Actinobacteria; c__Actinobacteria; o__Actinomycetales; f__Microbacteriaceae; g__Microbacterium	rare	rare		0	0	0	0	0	0	0	0	0	0	0	0	0	0	0	0	0	0	0	0	0	0	0	0	0	0	0	0	0	0	0	0	0	0	0	0	0	0	0	0	0	0	0	0	0
b7026fad0d3590dfc6a7e48113f3ba5e	k__Bacteria; p__Actinobacteria; c__Actinobacteria; o__Actinomycetales; f__Microbacteriaceae; g__Microbacterium	rare	rare		0	0	0	0	0	0	0	0	0	0	0	0	0	0	0	0	0	0	0	0	0	0	0	0	0	0	54	0	0	0	0	0	0	0	0	0	0	0	0	0	24	0	0	12	0
8b0e9d9edf1b8d52b897fd7be9ed1141	k__Bacteria; p__Proteobacteria; c__Gammaproteobacteria; o__Pseudomonadales; f__Pseudomonadaceae; g__Pseudomonas	common	rare		0	48	13	0	0	0	0	0	41	0	0	28	29	0	29	21	0	20	0	0	0	37	0	0	0	0	0	0	0	0	0	0	0	0	14	74	12	65	36	57	54	11	58	0	0
d078aa02b05554afd5d575cf0fce6b62	k__Bacteria; p__Actinobacteria; c__Actinobacteria; o__Actinomycetales; f__Microbacteriaceae	rare	rare		0	0	0	0	0	0	0	0	0	0	0	0	0	0	0	0	0	0	0	0	0	0	0	0	0	0	0	0	0	0	0	0	0	0	0	0	0	0	0	0	0	0	0	0	0
f3441277f51caf2413df3a87851cd333	k__Bacteria; p__Proteobacteria; c__Gammaproteobacteria; o__Enterobacteriales; f__Enterobacteriaceae	rare	rare		0	0	0	40	0	0	0	0	0	0	0	0	0	0	0	0	0	0	0	0	0	0	0	0	0	0	0	0	0	0	0	0	0	0	0	0	0	0	0	0	0	0	0	0	0
a9bb5ce7a7f209b49ac961b30eccb95f	k__Bacteria; p__Proteobacteria; c__Gammaproteobacteria; o__Enterobacteriales; f__Enterobacteriaceae; g__Rahnella; s__aquatilis	rare	rare		0	0	0	0	0	0	0	0	0	0	0	0	0	0	0	0	0	0	0	0	0	0	0	0	0	0	0	0	0	0	0	0	0	0	0	0	0	0	0	0	0	0	0	0	0
aad5b132e711b7425ad31701efa0e0bd	k__Bacteria; p__Proteobacteria; c__Alphaproteobacteria; o__Rickettsiales; f__Rickettsiaceae; g__Wolbachia; s__	rare	common		0	0	0	0	0	0	0	0	0	0	0	0	0	0	0	0	0	0	0	0	0	0	0	0	0	0	0	0	0	0	0	0	0	0	0	0	0	0	0	0	0	0	0	0	0
dbfcca8e264a66afa625c66485e890a2	k__Bacteria; p__Actinobacteria; c__Actinobacteria; o__Actinomycetales; f__Propionibacteriaceae; g__Propionibacterium; s__acnes	rare	rare		0	0	0	0	0	0	0	0	0	0	8	0	4	0	0	9	4	0	0	0	0	0	0	14	0	0	0	0	0	0	0	0	0	0	0	0	0	0	0	0	0	0	0	0	28
375cba9c14dbb98df89d9a303553bc93	k__Bacteria; p__Proteobacteria; c__Alphaproteobacteria; o__Caulobacterales; f__Caulobacteraceae; g__Brevundimonas; s__vesicularis	rare	rare		270	0	49	316	35	19	88	0	91	21	10	10	7	0	51	0	0	0	297	0	0	0	2	0	0	0	0	52	13	0	0	0	0	0	13	0	0	0	0	0	0	102	173	1442	353
afbc58cd164344ca6ff61a8b2f19ec43	k__Bacteria; p__Proteobacteria; c__Betaproteobacteria; o__Burkholderiales; f__Comamonadaceae; g__Comamonas; s__	rare	rare		0	0	0	0	0	0	0	0	0	0	0	0	0	0	0	0	0	0	0	2220	0	0	0	76	0	0	0	0	0	0	0	0	0	0	0	0	0	0	0	0	0	0	0	0	0
862b5acc9629997ac765729d23f2a526	k__Bacteria; p__Proteobacteria; c__Gammaproteobacteria; o__Pseudomonadales; f__Pseudomonadaceae; g__Pseudomonas	rare	rare		30	45	6	0	11	22	7	0	33	0	11	0	33	0	11	0	0	9	12	0	14	4	0	0	0	0	0	7	0	8	0	5	0	0	15	269	7	33	39	23	0	14	32	0	131
26fc0e4d2dad1a0e5b98121f06eb1cff	k__Bacteria; p__Actinobacteria; c__Actinobacteria; o__Actinomycetales; f__Nocardioidaceae; g__Nocardioides; s__	rare	rare		435	90	159	290	226	61	187	74	278	158	286	129	27	55	56	148	199	31	272	0	0	6	8	0	44	0	0	91	40	3	12	31	0	0	20	979	38	172	79	67	47	15	59	1124	218
ce64c373f4763068b059aaa7a5daa248	k__Bacteria; p__Proteobacteria; c__Betaproteobacteria; o__Burkholderiales; f__Comamonadaceae; g__Curvibacter; s__	rare	rare		0	0	0	0	0	0	0	0	0	0	26	0	0	22	0	145	31	0	0	41	12	0	0	8	0	0	0	0	0	0	0	0	0	0	0	0	0	4	26	7	28	0	0	0	48
c2c96163722e99e2cb7a7ce96a316ebe	k__Bacteria; p__Proteobacteria; c__Gammaproteobacteria; o__Enterobacteriales; f__Enterobacteriaceae; g__Ewingella; s__americana	rare	rare		0	0	0	0	0	0	0	0	0	0	0	0	0	0	0	0	0	0	0	0	0	0	0	0	0	0	13	0	0	0	0	0	0	0	0	0	0	0	0	0	0	0	0	0	0
41eb9a05ba5a2d6a652ca077eedd0b9a	k__Bacteria; p__Bacteroidetes; c__[Saprospirae]; o__[Saprospirales]; f__Chitinophagaceae; g__; s__	rare	rare		149	147	95	862	160	90	130	12	226	65	175	12	5	0	298	41	0	36	674	0	0	0	0	31	0	0	0	0	7	0	0	0	0	0	11	177	10	7	6	27	0	0	0	600	91
4d900accbd90974ab7b16d7391ed580d	k__Bacteria; p__Proteobacteria; c__Alphaproteobacteria; o__Caulobacterales; f__Caulobacteraceae; g__Brevundimonas; s__diminuta	rare	rare		0	0	0	0	0	0	0	0	0	0	0	0	0	0	0	0	0	0	0	0	0	0	0	0	0	0	0	0	0	0	0	0	0	0	0	0	0	0	0	0	0	0	0	91	0
1c778af4b15a39eda8eed679268affb2	k__Bacteria; p__Proteobacteria; c__Betaproteobacteria; o__Burkholderiales; f__Burkholderiaceae; g__Burkholderia; s__	rare	rare		24	4	18	0	7	17	8	0	11	13	0	0	0	0	0	43	0	7	5	0	14	0	0	11	21	8	0	7	5	0	3	0	0	0	3	8	0	8	3	4	0	0	0	0	14
f3039e07e0b665b68f5938d36a868f6f	k__Bacteria; p__Proteobacteria; c__Gammaproteobacteria; o__Oceanospirillales; f__Halomonadaceae; g__; s__	common	common		102	99	89	0	0	0	0	13	60	162	112	54	94	66	9	86	321	66	67	224	98	44	5	639	132	139	5	10	32	35	11	0	0	0	12	42	21	74	199	303	61	91	111	51	566
dacb3f2eead9318c08e52eb93ceb0041	k__Bacteria; p__Proteobacteria; c__Alphaproteobacteria; o__Sphingomonadales; f__Sphingomonadaceae; g__Sphingomonas; s__	rare	rare		0	0	0	0	0	0	0	0	0	0	0	0	0	0	9	0	0	0	0	0	0	0	0	0	0	0	0	17	0	0	0	0	0	0	8	0	3	0	0	0	0	0	0	4	0
cdafd95f91bfca064d288d7c3a64b82c	k__Bacteria; p__Bacteroidetes; c__Flavobacteriia; o__Flavobacteriales; f__[Weeksellaceae]; g__; s__	rare	rare		0	0	0	0	0	0	0	0	0	0	0	0	0	0	0	0	0	0	0	0	0	0	0	0	0	0	0	0	0	0	0	0	0	0	0	0	0	0	0	0	0	0	0	0	0
6e19caa6925e9cf042ff3749d54f87ba	k__Bacteria; p__Bacteroidetes; c__Sphingobacteriia; o__Sphingobacteriales; f__Sphingobacteriaceae; g__Pedobacter; s__	rare	rare		0	0	0	2	0	0	0	0	0	20	0	26	25	0	191	22	11	0	624	4	0	0	0	0	0	0	0	0	0	0	0	0	0	0	0	0	0	0	0	2	0	0	18	595	190
7e3873c3187584aa570fbd0684ac9a01	k__Bacteria; p__Proteobacteria; c__Alphaproteobacteria; o__Caulobacterales; f__Caulobacteraceae; g__Brevundimonas; s__diminuta	rare	rare		199	27	87	269	39	66	71	29	120	16	11	10	0	0	118	6	77	14	329	0	0	0	0	269	0	0	3937	3548	1309	603	466	1114	305	282	0	98	7	16	25	41	0	19	161	466	222
7dfcf22fac8ee3f742cbe4726f1665d7	k__Bacteria; p__Proteobacteria; c__Alphaproteobacteria; o__Rhodospirillales; f__Acetobacteraceae; g__Swaminathania; s__	common	rare		0	0	0	0	0	0	0	0	0	0	0	0	0	0	0	0	0	0	0	0	0	0	0	0	0	0	0	0	0	0	0	0	0	0	0	0	0	0	0	0	0	0	0	0	0
d7f185db1c359a3c9e74cfacbc332638	k__Bacteria; p__Proteobacteria; c__Gammaproteobacteria; o__Pseudomonadales; f__Moraxellaceae; g__Acinetobacter; s__	rare	rare		0	0	0	0	0	0	0	0	0	0	0	14	17	0	704	7	6	35	766	0	0	0	0	0	0	0	0	0	0	0	0	0	0	0	0	0	0	0	0	0	0	63	339	623	647
cf3f704b7aae53c333879cfc3e29877d	k__Bacteria; p__Actinobacteria; c__Actinobacteria; o__Actinomycetales; f__Microbacteriaceae; g__Microbacterium	rare	rare		0	0	0	0	0	0	0	0	0	0	0	0	0	0	0	0	0	0	0	0	350	0	0	0	0	0	0	0	0	0	0	0	0	0	0	0	0	0	0	0	0	0	0	0	0
8d1289632d450433dbf1b7e09a0dbd54	k__Bacteria; p__Proteobacteria; c__Gammaproteobacteria; o__Enterobacteriales; f__Enterobacteriaceae	rare	rare		0	0	0	0	0	0	0	0	0	0	0	0	0	0	0	0	0	0	0	0	0	0	0	0	0	0	0	0	0	0	0	0	0	0	0	0	0	0	0	0	0	0	0	0	0
6ca79c19e2d08bb1ce2090637c1d286a	k__Bacteria; p__Actinobacteria; c__Actinobacteria; o__Actinomycetales; f__Microbacteriaceae; g__Leucobacter; s__	rare	rare		0	0	0	0	0	0	0	0	0	0	0	0	0	0	0	0	0	0	0	0	0	0	0	0	0	0	33	0	0	0	0	0	0	0	0	0	0	0	0	0	0	0	0	0	0
3eaa2cad5abb0b80b524508115fa5e92	k__Bacteria; p__Proteobacteria; c__Gammaproteobacteria; o__Enterobacteriales; f__Enterobacteriaceae	rare	rare		0	0	0	0	0	0	0	0	0	0	0	0	0	0	0	0	0	0	0	0	0	141	0	0	22	0	0	0	0	0	0	0	0	664	0	0	0	0	0	0	0	82	0	119	0
75389f2791c2db59c1ce0623cac347cf	k__Bacteria; p__Proteobacteria; c__Alphaproteobacteria; o__Rhizobiales; f__Rhizobiaceae; g__Kaistia; s__	rare	rare		0	0	0	0	0	0	0	0	0	0	0	0	0	0	0	0	0	0	0	0	0	0	0	0	0	0	0	0	0	0	0	0	0	0	0	0	0	0	0	0	0	0	9	0	0
eb271ded157bf6db0f18f1bd3a306284	k__Bacteria; p__Proteobacteria; c__Alphaproteobacteria; o__Rhodospirillales; f__Acetobacteraceae; g__Swaminathania; s__	common	rare		0	0	0	4	0	0	0	0	0	0	0	0	0	0	0	0	0	0	0	0	0	0	0	0	0	0	0	0	0	0	0	0	0	0	0	0	0	0	0	0	0	0	0	0	0
8812af7996890827ae0b29b22662ba3e	k__Bacteria; p__Proteobacteria; c__Gammaproteobacteria; o__Enterobacteriales; f__Enterobacteriaceae; g__Enterobacter	rare	rare		0	0	0	0	0	0	0	0	0	0	0	0	0	0	0	0	0	0	0	0	0	0	0	0	0	0	0	0	0	0	0	0	0	0	0	0	0	0	0	0	0	0	0	0	0
6781f99a3d37939570147827f3d25175	k__Bacteria; p__Actinobacteria; c__Actinobacteria; o__Actinomycetales; f__Microbacteriaceae; g__Microbacterium	rare	rare		0	0	0	0	0	0	0	0	0	0	0	0	0	0	0	0	0	0	0	5	10714	15	0	100	92	0	136	137	88	23	20	141	8	23	13	0	0	0	0	0	0	0	0	0	0
950890f1751c30e429a75153fb9fa6c9	k__Bacteria; p__Proteobacteria; c__Gammaproteobacteria; o__Xanthomonadales; f__Xanthomonadaceae; g__Stenotrophomonas; s__	rare	rare		0	0	0	0	0	0	0	0	0	0	0	0	0	0	0	0	0	0	0	0	150	0	0	59	323	0	0	0	0	0	0	0	0	0	0	0	0	0	0	0	0	0	0	0	0
104f489edcf5004e94b4974379d60b74	k__Bacteria; p__Actinobacteria; c__Actinobacteria; o__Actinomycetales; f__Corynebacteriaceae; g__Corynebacterium; s__	rare	rare		0	0	0	0	0	0	0	0	0	0	0	0	0	0	12	63	0	0	0	0	0	0	0	0	0	0	0	11	0	0	0	15	0	0	0	0	0	0	0	3	0	0	0	0	0
26e4d8ba23508a153e7a8ec0e63db61c	k__Bacteria; p__Proteobacteria; c__Betaproteobacteria; o__Burkholderiales; f__Alcaligenaceae; g__Achromobacter; s__	rare	rare		0	0	0	0	0	0	0	0	0	0	0	0	0	0	0	0	0	0	0	0	0	0	0	0	0	0	0	0	0	0	0	0	0	0	0	0	0	0	0	0	0	0	4	166	0
a9eff87423911e43d0a1fb12974f2509	k__Bacteria; p__Proteobacteria; c__Gammaproteobacteria; o__Enterobacteriales; f__Enterobacteriaceae; g__Serratia; s__marcescens	common	common		351	407	336	128	217	305	95	0	343	292	188	310	247	52	121	317	591	419	144	46	250	340	0	57	300	685	46	109	131	290	371	329	85	0	501	452	517	416	708	422	400	105	544	65	410
c1f0d92c55c784617b41331a3bd56de1	k__Bacteria; p__Bacteroidetes; c__[Saprospirae]; o__[Saprospirales]; f__Chitinophagaceae; g__; s__	rare	rare		0	0	0	44	0	0	0	0	0	0	0	0	0	0	0	0	0	0	27	0	0	0	0	0	0	0	0	0	0	0	0	0	0	0	0	0	0	0	0	0	0	0	0	0	0
9c474ce2eb1d8a46dac2f66290dc6333	k__Bacteria; p__Proteobacteria; c__Betaproteobacteria; o__Burkholderiales; f__Comamonadaceae; g__Comamonas; s__	rare	rare		0	0	0	0	0	0	0	0	0	0	0	20	17	32	201	0	46	0	403	363	0	0	0	0	0	4	0	0	0	5	0	0	0	0	3	0	0	0	0	0	0	628	157	3715	520
909470683b6fee9ab72a39cd11bb7dbb	k__Bacteria; p__Proteobacteria; c__Betaproteobacteria; o__Burkholderiales; f__Oxalobacteraceae; g__Ralstonia; s__	rare	rare		137	43	27	133	118	17	13	3	75	75	89	28	5	20	0	22	177	8	52	0	0	0	0	29	0	0	0	1109	117	34	32	138	28	0	12	176	17	82	46	22	0	24	20	699	67
87ba30227f7fa27642ef16b9fe505bb0	k__Bacteria; p__Proteobacteria; c__Gammaproteobacteria; o__Aeromonadales; f__Aeromonadaceae; g__Aeromonas	rare	rare		483	25	9	136	0	0	104	460	8	0	6	0	0	0	0	0	0	0	0	0	0	0	0	0	0	0	0	0	0	0	0	0	0	0	0	20	0	0	0	850	119	0	0	0	0
0cd383c096372e13d5df04d50b9e6de0	k__Bacteria; p__Actinobacteria; c__Actinobacteria; o__Actinomycetales; f__Microbacteriaceae; g__Microbacterium	rare	rare		0	0	0	0	0	0	0	0	0	0	0	0	0	0	0	0	0	0	0	0	352	0	0	0	0	0	0	0	0	0	0	0	0	0	0	0	0	0	0	0	0	0	0	0	0
85177ed9a553567402ca8c5f7c8a5a89	k__Bacteria; p__Proteobacteria; c__Gammaproteobacteria; o__Enterobacteriales; f__Enterobacteriaceae	rare	rare		0	0	0	0	0	0	0	0	0	0	0	0	0	0	0	0	0	0	0	0	0	0	0	0	0	0	0	0	0	0	0	0	0	0	0	0	0	0	0	0	0	0	0	0	0
040cd0f7361258da7e153202caa21d46	k__Bacteria; p__Actinobacteria; c__Actinobacteria; o__Actinomycetales; f__Intrasporangiaceae; g__Kytococcus; s__	rare	rare		9	0	6	0	0	0	0	0	0	0	6	8	0	0	0	0	0	0	0	39	0	0	0	16	0	0	0	0	0	0	0	0	0	0	0	0	0	0	0	0	0	0	4	11	46
06d29551cc86da0fd32049850b3b7fc2	k__Bacteria; p__Bacteroidetes; c__Sphingobacteriia; o__Sphingobacteriales; f__Sphingobacteriaceae; g__Pedobacter; s__	rare	rare		0	0	0	0	0	0	0	0	0	0	0	0	0	0	0	0	0	0	29	0	0	0	0	0	0	0	0	0	0	0	0	0	0	0	0	0	0	0	0	0	0	0	0	0	0
c3d41d08401c299b2469fd50e64bb9ae	k__Bacteria; p__Bacteroidetes; c__Cytophagia; o__Cytophagales; f__Cytophagaceae; g__Siphonobacter; s__aquaeclarae	rare	rare		0	0	0	0	0	0	0	0	0	0	0	0	0	0	0	0	0	0	47	0	0	0	0	0	0	0	0	0	0	0	0	0	0	0	0	0	0	0	0	0	0	0	0	390	0
73a6449e802c53c17242c3ab32e6b450	k__Bacteria; p__Proteobacteria; c__Alphaproteobacteria; o__Rhodobacterales; f__Rhodobacteraceae; g__Paracoccus	rare	rare		704	12	192	1110	4	64	243	60	505	0	9	128	23	49	161	96	437	24	290	0	0	0	0	0	0	0	0	0	0	0	0	0	0	0	0	0	0	0	0	3	0	11	142	207	267
a1c3e95636479fecbfcdd962c435fa1a	k__Bacteria; p__Bacteroidetes; c__Flavobacteriia; o__Flavobacteriales; f__[Weeksellaceae]; g__Elizabethkingia; s__meningoseptica	rare	rare		1244	135	12976	1972	164	584	13549	1620	1324	36	7	40	17	7	1919	0	58	39	12414	4060	0	58	0	493	0	0	4390	10633	9078	489	1359	1495	2198	151	93	121	10	37	258	6836	6299	4	208	211	349
5bacc3169025bba381692e06ff0d8033	k__Bacteria; p__Proteobacteria; c__Gammaproteobacteria; o__Enterobacteriales; f__Enterobacteriaceae; g__Enterobacter	rare	rare		0	0	0	0	0	0	0	0	0	0	0	0	0	0	0	0	0	0	0	0	0	0	0	0	0	0	0	24	0	0	0	0	0	0	0	0	0	0	0	0	0	18	0	91	0
5564d8788300b583cd5da909f12aecf1	k__Bacteria; p__Bacteroidetes; c__Flavobacteriia; o__Flavobacteriales; f__[Weeksellaceae]; g__Elizabethkingia; s__meningoseptica	rare	rare		0	0	0	0	0	0	0	0	0	0	0	0	0	0	0	0	0	0	0	0	341	190	20	86	604	31	0	0	0	0	0	0	0	0	0	0	0	0	0	0	0	0	0	0	0
ee29f204e9df913413a1c01ebe6fbd0e	k__Bacteria; p__Bacteroidetes; c__Flavobacteriia; o__Flavobacteriales; f__[Weeksellaceae]; g__Chryseobacterium; s__	rare	rare		0	0	0	0	0	0	0	0	0	0	0	0	0	0	0	0	0	0	0	0	91	123	21	0	567	0	0	259	5	0	29	85	0	0	0	0	0	0	0	0	0	0	0	0	0
5266e58cdb5ce6224606555d194d306b	k__Bacteria; p__Proteobacteria; c__Gammaproteobacteria; o__Enterobacteriales; f__Enterobacteriaceae; g__Serratia; s__marcescens	common	common		357	368	336	150	178	291	99	0	330	253	203	268	259	49	140	341	706	337	136	44	199	331	0	44	276	680	65	109	94	252	369	313	92	12	431	461	523	435	696	410	395	117	537	60	386
9bd95201f1ea61d4d2763b89bf436c42	k__Bacteria; p__Proteobacteria; c__Gammaproteobacteria; o__Aeromonadales; f__Aeromonadaceae; g__Aeromonas	rare	rare		297	33	0	104	29	0	35	333	0	0	0	0	0	0	0	0	0	0	0	0	0	0	0	0	0	0	0	0	0	0	0	0	0	0	0	43	0	0	0	741	47	0	0	0	0
f17716247db315f548f43b1ee4069ca7	k__Bacteria; p__Proteobacteria; c__Gammaproteobacteria; o__Enterobacteriales; f__Enterobacteriaceae; g__Enterobacter; s__asburiae	rare	rare		0	0	0	0	0	0	0	0	0	0	0	0	0	0	0	0	0	0	0	0	0	0	0	0	0	0	0	0	0	0	0	0	0	0	0	0	0	0	0	0	0	0	0	0	0
b6a4f104899b27a72f91340407ef700c	k__Bacteria; p__Proteobacteria; c__Gammaproteobacteria; o__Enterobacteriales; f__Enterobacteriaceae	rare	rare		0	0	0	0	0	0	0	0	0	0	0	0	0	0	0	0	0	0	0	0	0	0	0	0	0	0	0	0	0	0	0	0	0	0	0	0	0	0	0	0	0	0	0	22	0
19bb0ceea9766caf1ff1a34a3e5dfab8	k__Bacteria; p__Proteobacteria; c__Gammaproteobacteria; o__Pseudomonadales; f__Pseudomonadaceae; g__Pseudomonas; s__	rare	common		87	0	0	0	28	46	30	0	73	0	0	37	55	18	56	0	53	34	26	0	16	31	0	0	22	71	16	0	0	85	106	0	0	0	53	280	34	158	155	199	17	0	205	0	86
d0fafe140a3be651fc50ca884b3733a6	k__Bacteria; p__Actinobacteria; c__Actinobacteria; o__Actinomycetales; f__Microbacteriaceae; g__Microbacterium	rare	rare		0	0	0	0	0	0	0	0	0	0	0	0	0	0	0	0	0	0	0	0	0	0	0	0	0	0	0	0	0	0	0	0	0	0	0	0	0	0	0	0	0	0	0	0	0
8af915ef7aacd8fcb57646918e9fe6d7	k__Bacteria; p__Actinobacteria; c__Actinobacteria; o__Actinomycetales; f__Corynebacteriaceae; g__Corynebacterium; s__	rare	rare		0	3	0	0	0	10	0	0	6	0	0	0	0	0	0	0	0	0	0	0	0	0	0	33	0	0	0	0	0	0	0	0	0	0	0	0	0	0	0	0	0	0	0	9	0
b11a6e0fe8b3f3a6d3478c9708ff378b	k__Bacteria; p__Proteobacteria; c__Gammaproteobacteria; o__Xanthomonadales; f__Xanthomonadaceae; g__Stenotrophomonas; s__geniculata	rare	rare		0	0	0	0	0	0	0	0	0	0	0	0	0	0	0	0	0	0	0	0	0	0	0	0	0	0	0	0	0	0	0	0	0	0	0	0	0	0	0	0	0	0	0	0	0
50a968aaebf86d77d61b9f1dab8c0110	k__Bacteria; p__Proteobacteria; c__Gammaproteobacteria; o__Pseudomonadales; f__Pseudomonadaceae; g__Pseudomonas	rare	rare		0	0	0	0	0	0	0	0	0	0	0	0	0	0	0	0	0	0	0	0	0	0	0	0	0	0	43	222	0	0	0	0	0	0	0	0	0	0	0	0	0	0	0	0	0
4eea51ce4bb96bb2c80d08c16cfcda7f	k__Bacteria; p__Proteobacteria; c__Gammaproteobacteria; o__Enterobacteriales; f__Enterobacteriaceae	rare	rare		0	0	0	0	0	0	0	0	0	0	0	0	0	0	0	0	0	0	0	0	0	157	0	0	0	0	0	0	0	0	0	0	0	684	0	0	0	0	0	0	0	83	0	107	0
3b99500fe54372e0b4b201ce9a8aed94	k__Bacteria; p__Proteobacteria; c__Betaproteobacteria; o__Burkholderiales; f__Comamonadaceae; g__Variovorax; s__paradoxus	rare	rare		0	0	0	0	0	0	0	0	0	0	0	0	0	0	38	0	0	0	92	0	0	0	0	71	0	0	0	487	51	0	40	75	11	0	0	0	0	0	0	0	0	0	0	0	0
81de70f6230ecc461ced8040775ee272	k__Bacteria; p__Actinobacteria; c__Actinobacteria; o__Actinomycetales; f__Micrococcaceae; g__Micrococcus; s__	common	common		4	22	4	0	4	2	9	0	24	0	27	5	24	30	12	66	32	34	5	35	0	13	0	29	19	0	0	3	0	96	11	11	0	0	49	20	9	0	44	21	0	9	27	14	472
2e2849f4848b7654087c6d9a89a31aa3	k__Bacteria; p__Proteobacteria; c__Alphaproteobacteria; o__Rhizobiales; f__Brucellaceae; g__Ochrobactrum; s__	rare	rare		0	0	0	0	0	0	0	0	5	0	0	0	0	0	0	0	0	0	4	15	0	0	0	60	0	0	0	0	0	0	0	0	0	0	0	0	0	0	0	9	0	0	0	6	0
ff1840356298413fb858852b2a432a0c	k__Bacteria; p__Proteobacteria; c__Betaproteobacteria; o__Burkholderiales; f__Comamonadaceae; g__Variovorax; s__paradoxus	rare	rare		68	47	30	81	84	0	0	0	0	60	45	0	0	0	0	0	47	0	0	0	0	0	0	0	0	0	484	113	0	58	35	50	0	0	0	92	0	0	0	0	0	0	0	111	0
f074536d442e4db013aaf4dc3c8efed7	k__Bacteria; p__Proteobacteria; c__Betaproteobacteria; o__Burkholderiales; f__Oxalobacteraceae	rare	rare		0	0	0	0	0	0	0	0	0	0	0	0	0	0	22	0	0	6	204	0	0	0	0	0	0	0	0	0	0	0	0	0	0	0	11	0	0	0	0	0	0	40	0	1127	54
ca2078334b80ec57eec7497170e77a17	k__Bacteria; p__Proteobacteria; c__Gammaproteobacteria; o__Pseudomonadales; f__Pseudomonadaceae; g__Pseudomonas; s__	rare	rare		0	0	0	0	0	0	0	0	0	0	0	0	0	0	0	0	0	0	8	0	0	0	0	8	12	0	0	0	0	4	0	0	0	0	0	0	0	10	0	0	0	0	0	0	0
59b698f6708e962e3d4dfbcb28389ec8	k__Bacteria; p__Proteobacteria; c__Gammaproteobacteria; o__Pseudomonadales; f__Pseudomonadaceae; g__Pseudomonas; s__alcaligenes	rare	rare		45	102	49	1151	121	9	1211	6	60	143	390	0	0	0	688	0	35	0	30	0	0	0	0	0	0	0	0	0	0	0	0	0	0	0	0	871	42	53	20	16	0	47	0	263	0
c5dde4439b23d32790c6d7c9781d608c	k__Bacteria; p__Proteobacteria; c__Gammaproteobacteria; o__Pseudomonadales; f__Moraxellaceae; g__Acinetobacter; s__rhizosphaerae	rare	rare		15	0	7	108	0	0	11	0	20	0	13	0	0	0	0	0	40	23	0	0	0	0	0	0	0	8	7441	7503	348	337	563	968	13888	154	3	0	0	0	0	29	0	0	0	0	0
595e55bd60129a0ba3b3a9c5713af2e3	k__Bacteria; p__Proteobacteria; c__Gammaproteobacteria; o__Xanthomonadales; f__Xanthomonadaceae; g__Stenotrophomonas; s__geniculata	rare	rare		0	0	0	0	0	0	0	0	0	0	0	0	0	0	0	0	0	0	0	0	0	0	0	0	0	0	0	0	0	0	0	16	0	0	10	0	3	0	0	0	0	0	12	0	0
b5ba7493b92b0f6c595d25fa8c1188b8	k__Bacteria; p__Proteobacteria; c__Gammaproteobacteria; o__Enterobacteriales; f__Enterobacteriaceae; g__Gluconacetobacter; s__	rare	rare		17	0	20	6	14	30	7	0	28	0	15	19	12	0	19	0	0	19	8	0	0	17	0	0	50	25	0	0	0	34	41	0	0	0	0	37	0	23	37	34	0	0	39	4	74
86a742dc29e2c859f0cf7fc44c65e3bd	k__Bacteria; p__Proteobacteria; c__Betaproteobacteria; o__Burkholderiales; f__Comamonadaceae; g__Delftia; s__	rare	rare		0	0	0	0	0	0	0	0	0	0	0	21	9	0	371	32	0	18	340	0	0	0	0	0	0	0	0	0	0	0	0	0	0	0	0	0	0	0	0	0	0	273	109	1663	200
ea9f7ecb430f45ace6bfb5244ef1c09f	k__Bacteria; p__Proteobacteria; c__Alphaproteobacteria; o__Rhizobiales; f__Rhizobiaceae; g__Shinella; s__granuli	rare	rare		87	0	30	141	31	31	22	27	35	6	10	16	0	0	241	0	57	0	283	0	0	0	0	396	0	0	0	36	10	0	0	7	0	0	0	13	0	14	0	9	14	65	52	1941	182
61beadb6341282843d23cecaacd74ae8	k__Bacteria; p__Proteobacteria; c__Betaproteobacteria; o__Burkholderiales; f__Oxalobacteraceae; g__Ralstonia; s__	rare	rare		0	5	0	0	0	0	0	0	0	0	0	0	0	0	0	38	27	0	0	13	0	0	0	0	29	14	0	0	0	3	4	37	0	0	0	0	0	0	25	0	49	0	13	0	57
0be341e1e4f9d6a0853a1197eb9d5c89	k__Bacteria; p__Proteobacteria; c__Gammaproteobacteria; o__Pseudomonadales; f__Moraxellaceae; g__Acinetobacter; s__rhizosphaerae	rare	rare		0	0	0	0	0	0	0	0	0	0	0	0	0	0	0	0	0	0	0	0	0	0	0	0	0	0	295	316	0	0	0	0	420	0	0	0	0	0	0	0	0	0	0	0	0
f14cd03ea6e552897275f9d5c811db8f	k__Bacteria; p__Proteobacteria; c__Betaproteobacteria; o__Burkholderiales; f__Comamonadaceae; g__Variovorax; s__paradoxus	rare	rare		84	53	0	53	77	0	0	0	0	57	47	0	0	0	27	0	50	0	41	0	0	0	0	0	0	0	481	127	0	56	0	56	0	0	0	77	0	0	0	0	0	0	0	130	0
8123f07654594d38cbcb3170e60d291f	k__Bacteria; p__Proteobacteria; c__Alphaproteobacteria; o__Rhizobiales; f__Rhizobiaceae; g__Kaistia; s__	rare	rare		0	0	0	0	0	0	0	0	0	0	0	0	0	0	0	0	0	0	0	0	0	0	0	0	0	0	0	0	0	0	0	0	0	0	0	0	0	0	0	0	0	0	0	12	0
[truncated: 225 more columns]
